# Supplementary material for: The Impact of Maternal Plant-Based Diet on Obstetric and Neonatal Outcomes—A Cross-Sectional Study
Source: Nutrients. 2023 Nov 8;15(22):4717. doi: 10.3390/nu15224717 (PMC10675710; doi:10.3390/nu15224717)
Supplement: Supplementary file 1 [file nutrients-15-04717-s001.zip]

Archive with 1 entries (1 files):
- nutrients-2652758-supplementary.pdf
